# Supplementary material for: Transcriptome Analysis of an Aedes albopictus Cell Line Single- and Dual-Infected with Lammi Virus and WNV
Source: Int J Mol Sci. 2022 Jan 14;23(2):875. doi: 10.3390/ijms23020875 (PMC8777793; doi:10.3390/ijms23020875)
Supplement: Supplementary file 1 [file ijms-23-00875-s001.zip]

Archive with 4 entries (4 files):
- Differentially expressed transcripts (_10) after dual-infection.pdf
- Differentially expressed transcripts (_10) post-infection with LamV.pdf
- Differentially expressed transcripts (_10) post-infection with WNV.pdf
- Figure_S1.png
